# Supplementary material for: Discovery of New Boswellic Acid Hybrid 1H-1,2,3-Triazoles for Diabetic Management: In Vitro and In Silico Studies
Source: Pharmaceuticals (Basel). 2023 Feb 2;16(2):229. doi: 10.3390/ph16020229 (PMC9960759; doi:10.3390/ph16020229)
Supplement: Supplementary file 1 [file pharmaceuticals-16-00229-s001.zip]

Archive with 1 entries (1 files):
- pharmaceuticals-2159733-supplementary.pdf
